# Supplementary material for: Marine oxygen production and open water supported an active nitrogen cycle during the Marinoan Snowball Earth
Source: Nat Commun. 2017 Nov 6;8:1316. doi: 10.1038/s41467-017-01453-z (PMC5673069; doi:10.1038/s41467-017-01453-z)
Supplement: Supplementary file 4 — Supplementary Data 1 [file 41467_2017_1453_MOESM4_ESM.xlsx]

## Sheet: N_C_isotope_analyses
N and C analyses, performed at the University of Washington Isolab. Ages are taken from references listed in main paper.
Stratigraphic height is from the base of the formation/member at each location.
“corr peak” is peak area as measured on the mass spectrometer, and blank peak area is given as well
TN and C are concentrations in decarbonated powders, with insoluble fraction given as “Insoluble”
Total N and Total C are bulk rock concentration (i.e., TN or C divided by fraction insoluble)
UW-McRae is an internal standard used to assess for instrument performance
Sample name	Stratigraphic Height in section	Sample mass (mg)	N (mg)	TN [ppm]	corr. d15N	C [mg]	C [ppm]	corr. d13C	C/N [atomic]	Insoluble	Total N (ppm)	Total C (ppm)	N corr peak	C corr peak	N blank area	N peak/blank	Age (Ma)
J1413-13.1	13.1	61.407	0.0403033	656	2.93	0.0351071	572	-19.87	1.02	0.566	371	324	144.927	26.3005	3.7662	38.48	646.71
J1413-13.1	13.1	79.711	0.0533299	669	2.72	0.0461679	579	-19.6	1.01	0.566	379	328	197.738	34.9492	2.7903	70.87	646.71
J1413-29.3	29.3	55.052	0.0268299	487	2.51	0.0753248	1368	-16.74	3.28	0.4721	230	646	96.4778	56.4295	3.7662	25.62	645.85
J1413-29.3	29.3	79.981	0.0354815	444	1.69	0.108375	1355	-16.6	3.56	0.4721	210	640	130.831	81.5707	3.3376	39.2	645.85
J1413-29.3	29.3	108.979	0.0483341	444	1.72	0.147856	1357	-16.56	3.57	0.4721	210	641	177.83	111.421	3.3032	53.84	645.85
J1408-5.1	5.1	56.254	0.0247542	440	1.2	0.0181852	323	-22.16	0.86	0.1046	46	34	89.0138	13.6235	3.7662	23.63	640
J1413-45.5	45.5	47.394	0.0211737	447	1.2	0.0352499	744	-17.71	1.94	0.6589	295	490	76.1388	26.4075	3.7662	20.22	645
J1409-7.8	7.8	52.502	0.0165121	315	4.59	0.00561765	107	-26.79	0.4	0.2194	69	23	59.3758	4.20846	3.7662	15.77	633.9
J1409-0.6	0.6	55.757	0.015574	279	3.46	0.00649865	117	-18.37	0.49	0.2011	56	24	56.0028	4.86846	3.7662	14.87	634.9
J1413-34.8	34.8	86.18	0.037361	434	1.49	0.0577368	670	-19.26	1.8	0.5947	258	398	134.347	43.2535	3.7662	35.67	645.57
J1409-2.6	2.6	54.296	0.0128832	237	2.8	0.0100614	185	-24.67	0.91	0.1216	29	22	46.3268	7.53746	3.7662	12.3	634.6
J1413-24.8	24.8	59.155	0.0298995	505	1.86	0.107774	1822	-16.26	4.2	0.445	225	811	107.516	80.7385	3.7662	28.55	646.18
J1409-6.3	6.3	81.483	0.00442386	54	2.31	0.0318181	390	-5.64	8.39	0.0669	4	26	15.9078	23.8365	3.7662	4.22	634.3
J1413-18.7	18.7	52.808	0.0289907	549	2.24	0.0118501	224	-22.22	0.48	0.6679	367	150	104.248	8.87746	3.7662	27.68	646.42
J1409-1.6b	1.6	64.344	0.016116	250	4.25	0.00596205	93	-21.47	0.43	0.2639	66	25	57.9518	4.46646	3.7662	15.39	634.8
J1409-0.1	0.1	57.559	0.0208798	363	4.03	0.022099	384	-26.18	1.23	0.0516	19	20	75.0818	16.5555	3.7662	19.94	635
J1413-40.8	40.8	71.404	0.0325606	456	1.99	0.0144584	202	-22.59	0.52	0.6549	299	132	117.085	10.8315	3.7662	31.09	645.29
J1409-1.6a	1.9	93.399	0.00671258	72	3	0.0226343	242	-15.56	3.93	0.1018	7	25	24.1378	16.9565	3.7662	6.41	634.7
J1413-9.0	9	64.816	0.0376205	580	3.02	0.044084	680	-16.77	1.37	0.3118	181	212	135.28	33.0255	3.7662	35.92	647
J1408-10.2c	10	77.462	0.0329353	425	2.12	0.014833	191	-23.75	0.53	0.1292	55	25	121.175	11.1124	3.7951	31.93	639.5
J1408-9.1	9.1	59.487	0.0142235	239	2.03	0.0134515	226	-23.25	1.1	0.0453	11	10	52.3309	10.0774	3.7951	13.79	639.67
J1408-10.2d	10.3	45.11	0.0155801	345	2.57	0.0375661	833	-26.01	2.81	0.0444	15	37	57.3219	28.1434	3.7951	15.1	639.17
J1408-15.2	15.2	60.112	0.0252059	419	2.58	0.0670307	1115	-27.1	3.1	0.0609	26	68	92.7369	50.2174	3.7951	24.44	638.33
J1408-8.4	8.4	75.27	0.0299841	398	2.08	0.0200054	266	-25.06	0.78	0.084	33	22	110.317	14.9874	3.7951	29.07	639.83
J1409-4.6	4.6	77.848	0.0043186	55	3.77	0.0384992	495	-18.6	10.4	0.0427	2	21	15.8889	28.8424	3.7951	4.19	634.4
J1409-7.1a	7.1	46.852	0.0059138	126	4.4	0.0335657	716	-17.75	6.62	0.0484	6	35	21.7579	25.1464	3.7951	5.73	634.2
J1408-14.5	14.5	28.031	0.00953254	340	2.94	0.0250149	892	-22.12	3.06	0.0499	17	45	35.0719	18.7404	3.7951	9.24	638.5
J1408-10.2b	10.4	61.417	0.0196604	320	3.15	0.0156766	255	-25.32	0.93	0.0485	16	12	72.3339	11.7444	3.7951	19.06	639
J1408-20.4	20.4	53.253	0.0234838	441	2.29	0.0355065	667	-22.93	1.76	0.0453	20	30	86.4009	26.6004	3.7951	22.77	638
J1408-17.7	17.7	36.791	0.0164999	448	2.64	0.0397192	1080	-22.36	2.81	0.0185	8	20	60.7059	29.7564	3.7951	16	638.17
J1409-7.1b	7.1	73.219	0.0175042	239	5.82	0.0221117	302	-21.38	1.47	0.1365	33	41	64.4009	16.5654	3.7951	16.97	634.1
J1408-13.6	13.6	43.725	0.0168725	386	3.12	0.0376583	861	-22.52	2.6	0.0604	23	52	62.0769	28.2124	3.7951	16.36	638.67
J1409-3.6	3.6	85.873	0.00614292	72	3.33	0.0277486	323	-8.52	5.27	0.0846	6	27	22.6009	20.7884	3.7951	5.96	634.5
J1408-10.2a	10.2	65.718	0.0250113	381	2.61	0.0137251	209	-23.76	0.64	0.0659	25	14	92.0209	10.2824	3.7951	24.25	639.33
J1408-12.4	12.4	70.497	0.0241744	343	2.28	0.00977273	139	-24.33	0.47	0.0943	32	13	88.9419	7.32144	3.7951	23.44	638.83
J1409-7.8	7.8	68.031	0.0226152	332	5.16	0.0638707	741	-17.23	1.93	0.2194	73	163	83.3894	6.15266	3.3376	24.98	633.9
J1413-45.5	45.5	86.203	0.0387033	449	1.54	0.0638707	741	-17.23	1.93	0.6589	296	488	142.711	48.0737	3.3376	42.76	645
J1408-12.4	12.4	67.648	0.0246823	365	2.15	0.0106004	157	-25.03	0.5	0.0943	34	15	91.0114	7.97866	3.3376	27.27	638.83
J1408-5.1	5.1	68.82	0.0318938	463	1.51	0.0240007	349	-22.47	0.88	0.1046	48	37	117.602	18.0647	3.3376	35.24	640
J1413-18.7	18.7	78.293	0.0437365	559	2.54	0.0165977	212	-21.66	0.44	0.6679	373	142	161.27	12.4927	3.3376	48.32	646.42
J1408-20.4	20.4	60.339	0.027077	449	2.33	0.041412	686	-23.36	1.78	0.0453	20	31	99.8414	31.1697	3.3376	29.91	638
J1413-40.8	40.8	62.29	0.0284986	458	1.64	0.0115677	186	-20.69	0.47	0.6549	300	122	105.083	8.70666	3.3376	31.48	645.29
J1409-7.1b	7.4	59.021	0.0263236	446	5.47	0.0330737	560	-21.8	1.47	0.1365	61	76	97.0634	24.8937	3.3376	29.08	634.1
J1409-3.6	3.6	84.779	0.00622686	73	3.43	0.026525	313	-9.91	4.97	0.0846	6	26	22.9604	19.9647	3.3376	6.88	634.5
J1408-10.2b	10.4	62.374	0.019632	315	3.01	0.0156465	251	-25.88	0.93	0.0485	15	12	72.3894	11.7767	3.3376	21.69	639
J1413-9.0	9	72.507	0.0404501	558	2.75	0.047695	658	-17	1.38	0.3118	174	205	149.152	35.8987	3.3376	44.69	647
J1408-9.1	9.1	54.236	0.0134213	247	2.73	0.0126558	233	-22.89	1.1	0.0453	11	11	49.4884	9.52566	3.3376	14.83	639.67
J1408-10.2c	10	73.981	0.0281558	381	1.67	0.0131075	177	-23.96	0.54	0.1292	49	23	103.819	9.86566	3.3376	31.11	639.5
J1409-6.3	6.3	81.869	0.00442853	54	2.87	0.0304232	372	-5.32	8.01	0.0669	4	25	16.3294	22.8987	3.3376	4.89	634.3
J1409-0.1	0.1	64.265	0.0239297	372	4.21	0.0245202	382	-25.48	1.2	0.0516	19	20	88.2364	18.4557	3.3376	26.44	635
J1408-8.4	8.4	73.726	0.0293617	398	2.1	0.0203561	276	-25.27	0.81	0.084	33	23	108.027	15.3399	3.3032	32.7	639.83
J1409-7.8	7.8	79.236	0.0265684	335	5.36	0.00806011	102	-25.03	0.35	0.2194	73	22	97.7498	6.07394	3.3032	29.59	633.9
J1408-12.4	12.4	81.945	0.0291369	356	2.13	0.0133217	163	-25.2	0.53	0.0943	34	15	107.2	10.0389	3.3032	32.45	638.83
J1408-5.1	5.1	90.53	0.0415323	459	1.55	0.0310929	343	-22.4	0.87	0.1046	48	36	152.805	23.4309	3.3032	46.26	640
J1409-7.1b	7.4	73.2	0.0326842	447	5.61	0.0414992	567	-22.1	1.48	0.1365	61	77	120.251	31.2729	3.3032	36.4	634.1
J1413-9.0	9	102.525	0.0561563	548	2.62	0.0672364	656	-17.1	1.4	0.3118	171	205	206.609	50.6679	3.3032	62.55	647
J1413-34.8	34.8	100.894	0.0408501	405	1.69	0.0643634	638	-18.52	1.84	0.5947	241	379	150.295	48.5029	3.3032	45.5	645.57
J1413-18.7	18.7	98.71	0.0496219	503	2.22	0.0189123	192	-20.99	0.44	0.6679	336	128	182.568	14.2519	3.3032	55.27	646.42
J1413-24.8	24.8	95.238	0.0442734	465	2.01	0.171351	1799	-16.18	4.51	0.445	207	801	162.89	129.127	3.3032	49.31	646.18
J1409-1.6b	1.6	96.55	0.0243838	253	4.6	0.00869907	90	-21.21	0.42	0.2639	67	24	90.4107	6.58522	2.7903	32.4	634.8
J1409-1.6a	1.9	107.918	0.00840593	78	3.74	0.0256726	238	-15.83	3.56	0.1018	8	24	31.1677	19.4342	2.7903	11.17	634.7
J1409-0.6	0.6	90.488	0.0228883	253	3.58	0.00829352	92	-21.05	0.42	0.2011	51	19	84.8657	6.27822	2.7903	30.41	634.9
UW-McRae		10.783	0.0118604	1100	5.55	0.824512	76464	-37.77	81.09		1100	76464	42.6488	617.682	3.7662	11.32	NaN
UW-McRae		10.313	0.0116749	1132	5.51	0.787553	76365	-37.72	78.69		1132	76365	42.9539	590.011	3.7951	11.32	NaN
UW-McRae		11.063	0.0124322	1124	5.56	0.842808	76183	-37.67	79.08		1124	76183	45.8414	634.358	3.3376	13.73	NaN
UW-McRae		11.838	0.0136462	1153	5.57	0.903727	76341	-37.7	77.25		1153	76341	50.2068	681.03	3.3032	15.2	NaN
UW-McRae		10.672	0.0121553	1139	5.19	0.817866	76637	-37.76	78.49		1139	76637	45.0697	619.126	2.7903	16.15	NaN
