# Supplementary material for: Marine oxygen production and open water supported an active nitrogen cycle during the Marinoan Snowball Earth
Source: Nat Commun. 2017 Nov 6;8:1316. doi: 10.1038/s41467-017-01453-z (PMC5673069; doi:10.1038/s41467-017-01453-z)
Supplement: Supplementary file 5 — Supplementary Data 2 [file 41467_2017_1453_MOESM5_ESM.xlsx]

## Sheet: Whole_rock_TE
Whole rock solution trace element analyses. All are listed in ppm. See methods text for details.
Vial ID	Sample Name	Strat height	7Li	9Be	11B	27Al	31P	45Sc	47Ti	51V	52Cr	53Cr	55Mn	57Fe	59Co	60Ni	63Cu	65Cu	66Zn	69Ga	72Ge	75As	85Rb	88Sr	89Y	90Zr	93Nb	95Mo	111Cd	118Sn	121Sb	133Cs	138Ba	139La	140Ce	141Pr	146Nd	147Sm	151Eu	157Gd	159Tb	163Dy	165Ho	166Er	169Tm	172Yb	175Lu	178Hf	181Ta
BJ-2	J1408-5.1	5.1	6.6	0.51	25	11000	459	3.1	714	26.3	14	14	1120	7930	7.5	20	17	18	20	7.1	0.59	20	19	700	13	51	2.3	0.12	0.14	0.53	0.1	1	190	9.6	18	2.7	11	2.5	0.67	2.2	0.36	2.2	0.58	1.1	0.16	1	0.15	0.8	0.15
BJ-33	J1408-8.4	8.4	6.2	0.33	10	7560	478	2.2	443	11.4	7	6.8	1570	6060	7.2	18	6.8	7.5	20	10	0.46	0.24	13	700	8.9	33	1.4	0.27	0.09	0.29	0.1	0.8	320	7.6	14	2.2	9	2	0.47	1.7	0.28	1.6	0.43	0.81	0.12	0.77	0.11	0.53	0.1
BJ-8	J1408-9.1	9.1	3.8	0.23	6.4	4600	364	1.6	278	6.89	4.9	4.8	1610	5210	6.8	16	2.6	2.9	15	6.8	0.33	0.16	6.7	600	7.2	21	0.87		0.07	0.19	0.04	0.5	220	6.2	11	1.8	7.7	1.6	0.37	1.4	0.23	1.3	0.36	0.66	0.1	0.62	0.09	0.34	0.06
BJ-10	J1408-10.2c	10	16	0.5	33	14100	885	3.1	892	25.8	15	15	1120	10900	6.9	27	4.9	5.5	17	7.1	0.77	0.47	34	860	9.3	64	2.7		0.06	0.66	0.1	4	190	6.6	13	2.1	9.2	2.1	0.45	1.9	0.3	1.8	0.47	0.88	0.13	0.81	0.12	1.1	0.21
BJ-5	J1408-10.2a	10.2	6.9	0.29	15	7380	513	2.2	449	13.5	7.3	7.1	1000	5150	4.4	16	3.9	4.3	11	5.1	0.4	0.44	16	1200	6.6	34	1.3		0.05	0.31	0.07	2	150	5	9.8	1.5	6.6	1.5	0.31	1.3	0.21	1.2	0.32	0.6	0.09	0.56	0.08	0.56	0.1
BJ-19	J1408-10.2d	10.3	1.5	0.13	5.2	2180	272	1.2	109	4.24	2.5	2.3	889	1760	2.1	7.2	1.6	2	4.9	3.4	0.14	0.28	3.7	1600	4	8.2	0.34	0.07	0.04	0.07	0.04	0.3	110	3.6	6.7	1.1	4.5	0.96	0.19	0.83	0.13	0.76	0.19	0.36	0.06	0.37	0.05	0.13	0.03
BJ-7	J1408-10.2b	10.4	11	0.36	22	11100	774	3.2	676	19.4	11	11	1370	7490	7	25	7.1	8	17	10	0.54	0.95	23	1200	9.2	48	2.1	0.01	0.07	0.48	0.09	2	290	6.9	14	2.1	9.1	2.1	0.42	1.8	0.3	1.7	0.45	0.84	0.12	0.76	0.11	0.82	0.14
Avg.	J1408-12.4	12.4	20	0.45	23	12100	826	3.2	739	39.9	9.5	9.4	1020	8170	10	53	36	38	23	12	0.61	2.5	28	860	8.7	57	2.6	0.11	0.07	0.57	0.5	3	390	8.4	16	2.5	11	2.3	0.54	2	0.31	1.8	0.47	0.87	0.13	0.82	0.12	1.1	0.2
BJ-32	J1408-13.6	13.6	2.3	0.09	4.5	2020	478	0.74	115	12.1	4.3	4.1	638	2130	2	11	7.7	8.4	7.3	2.6	0.15	1.1	3.8	1000	3.6	9.3	0.38	0.35	0.06	0.07	0.04	0.3	76	1.7	2.8	0.61	2.8	0.64	0.14	0.6	0.1	0.59	0.16	0.3	0.04	0.26	0.04	0.14	0.03
BJ-36	J1408-14.5	14.5	2.1	0.07	2.7	1640	318	0.68	87.5	5.75	2.5	2.3	438	1820	1.7	9.7	6	6.6	5.4	2.7	0.13	1.2	3.4	850	3.3	8.6	0.3	0.04	0.05	0.06	0.04	0.3	85	1.8	3.4	0.62	2.8	0.62	0.15	0.58	0.09	0.56	0.15	0.28	0.04	0.26	0.04	0.14	0.02
BJ-11	J1408-15.2	15.2	5.3	0.27	11	6740	648	2.2	384	13.5	6	5.9	542	4090	5.9	37	15	16	16	5.3	0.32	1.2	12	1300	5.7	28	1.2		0.04	0.26	0.04	0.9	170	4.7	9.6	1.6	7	1.6	0.32	1.3	0.21	1.2	0.3	0.55	0.08	0.49	0.07	0.49	0.09
BJ-29	J1408-17.7	17.7	1.6	0.09	3.5	1760	375	0.6	97.8	3.56	2.2	2	300	2080	1.5	9.8	16	17	3.8	1.4	0.15	0.51	3.6	960	3.7	7.2	0.31	0.55	0.03	0.06	0.04	0.4	40	1.7	3.1	0.67	3.1	0.71	0.15	0.63	0.1	0.6	0.16	0.3	0.04	0.27	0.04	0.1	0.02
BJ-4	J1408-20.4	20.4	4.9	0.2	11	4380	610	1.6	289	10.7	6.4	6.3	319	4230	2.4	16	5.8	6.3	11	1.9	0.26	3.4	9.2	720	6.3	18	0.95	0.07	0.19	0.21	0.1	1	42	3.4	5.7	1.3	5.8	1.4	0.28	1.2	0.19	1.1	0.28	0.53	0.07	0.46	0.07	0.31	0.07
BJ-13	J1408-12.4_A	12.4	20	0.43	23	12100	807	3.3	731	40.1	9.3	9.2	1010	8300	9.9	53	36	37	23	12	0.61	2.6	27	860	8.6	56	2.6	0.12	0.07	0.56	0.5	3	380	8.4	16	2.5	11	2.3	0.55	2	0.31	1.8	0.46	0.87	0.13	0.84	0.12	1.1	0.19
BJ-16	J1408-12.4_Dup	12.4	20	0.46	23	12000	845	3.2	747	39.7	9.6	9.6	1030	8040	10	54	36	38	23	12	0.6	2.5	28	870	8.8	57	2.7	0.1	0.07	0.57	0.5	3	390	8.3	16	2.5	11	2.3	0.53	2	0.31	1.8	0.47	0.87	0.13	0.8	0.12	1	0.2
BJ-25	j1408-12.4_decarb	12.4	64	1.9	180	69300	9.87	7.2	5300	189	54	54	7.45	1890	2.7	57	8.4	10	18	60	1.7	0.89	120	9.2	8.3	310	19	0.24	0.06	3.7	0.3	8	2000	0.18	2.4	0.09	0.68	0.52	0.24	0.82	0.2	1.7	0.55	1.2	0.22	1.5	0.22	5.7	1.6
BJ-20	J1413-9.0	9	18	0.96	63	28600	1060	6.4	1760	60.1	39	38	1010	23100	3.3	13	6.2	7.1	33	12	1.3	1	49	340	14	130	5	0.73	0.12	1.2	0.4	2	300	11	21	2.8	12	2.7	0.88	2.5	0.43	2.6	0.69	1.3	0.21	1.3	0.19	2.2	0.39
BJ-28	J1413-13.1	13.1	35	1.9	92	53000	804	12	3440	106	73	72	486	35300	6.7	34	30	32	76	19	2.1	5	81	160	21	250	9.5	2.2	0.2	2.5	2	3	470	21	39	5.1	20	4.3	0.89	4	0.68	4.2	1.2	2.3	0.35	2.3	0.35	4.6	0.75
BJ-6	J1413-18.7	18.7	53	2.6	110	73500	766	19	4440	171	100	99	413	41000	17	48	22	24	95	25	3	2.6	120	78	28	320	12	0.34	0.13	3.5	0.7	6	590	33	60	7.6	30	6.1	1.2	5.5	0.92	5.7	1.6	3	0.48	3.1	0.47	6.1	0.99
BJ-3	J1413-24.8	24.8	23	1.4	77	42700	1320	11	3050	86	61	60	1290	26200	13	22	31	33	36	16	1.7	2.7	69	400	35	210	8.4	1	0.18	1.8	0.7	3	370	28	53	7.3	31	7	1.4	6.7	1.2	7.2	1.9	3.5	0.52	3.3	0.47	3.7	0.61
BJ-1	J1413-29.3	29.3	28	1.6	84	47400	1120	12	3280	96.8	67	66	1680	22100	9.4	23	17	18	50	19	1.9	9.3	80	370	28	230	8.9	0.76	0.14	2.1	0.4	5	470	27	51	6.9	28	6.2	1.3	5.7	0.96	5.6	1.5	2.8	0.43	2.8	0.41	4.2	0.68
BJ-31	J1413-34.8	34.8	44	2.2	98	68100	984	17	4220	135	87	86	828	43800	9.8	36	28	30	84	28	2.8	25	120	150	25	310	12	0.56	0.13	3.1	0.5	10	720	36	66	8.2	32	6.4	1.2	5.5	0.87	5.1	1.4	2.7	0.42	2.7	0.41	5.8	0.97
BJ-17	J1413-40.8	40.8	51	2.7	110	76400	811	18	4490	149	93	92	432	50300	19	40	21	23	120	30	3.4	4.1	130	51	28	390	15	0.24	0.14	3.5	0.9	10	800	33	59	7.8	31	6.3	1.2	5.7	0.94	5.8	1.6	3.1	0.49	3.2	0.5	6.7	1.1
Avg.	J1413-45.5	45.5	51	2.5	110	73900	879	17	4510	146	91	89	681	51600	13	40	51	55	91	30	3.2	2.5	150	74	27	350	13	1.6	0.18	3.4	0.7	20	790	27	50	6.5	26	5.4	1.1	5.1	0.88	5.5	1.5	3	0.47	3.1	0.48	6.5	1.1
BJ-26	J1413-45.5_A	45.5	51	2.5	110	73800	870	17	4500	146	90	89	669	51400	13	40	52	55	92	30	3.3	2.5	150	74	27	360	13	1.4	0.17	3.4	0.7	20	790	28	51	6.6	26	5.5	1.1	5.1	0.88	5.5	1.5	3	0.47	3.1	0.48	6.6	1.1
BJ-27	J1413-45.5_dup	45.5	51	2.5	110	74000	888	17	4530	145	91	90	693	51800	13	40	51	54	91	30	3.2	2.6	140	74	27	350	13	1.7	0.19	3.4	0.7	20	790	27	50	6.4	26	5.4	1.1	5.1	0.88	5.5	1.5	2.9	0.46	3.1	0.47	6.4	1.1
BJ-18	J1413-45.5_decarb	45.5	37	3.1	200	75000	12.5	19	4780	144	78	78	9.69	7460	0.9	2.9	1.1	2.3	18	34	2.4	0.43	110	27	25	480	19		0.09	4.3	0.4	4	930	3.5	7.4	0.93	3.9	1.1	0.32	1.9	0.53	4.4	1.4	2.9	0.48	3.3	0.5	8.3	1.6
BJ-35	J1409-0.1	0.1	4.8	0.45	11	6000	272	2.5	330	54.1	4.8	4.7	3990	12200	16	73	39	41	26	2.7	0.67	4.3	12	77	11	28	1.4	1.1	0.16	0.27	0.3	0.9	77	5.6	11	1.8	8.1	2	0.45	2	0.35	2.2	0.6	1.1	0.17	1.1	0.16	0.49	0.1
BJ-21	J1409-0.6	0.6	23	1	40	21000	575	6.8	1100	261	14	14	5260	26300	42	360	100	110	120	10	1.7	9.5	40	72	18	91	3.8	1.5	1.1	0.9	1	3	270	11	22	3.4	15	3.5	0.73	3.4	0.58	3.6	1	2	0.31	2.1	0.32	1.5	0.26
Avg.	J1409-1.6b	1.6	20	0.88	33	19900	634	6.8	1150	74.3	16	16	5720	18800	18	150	170	180	44	12	1.2	10	36	74	18	88	3.9	1.7	0.21	0.83	0.4	2	360	13	25	3.9	17	3.8	0.79	3.5	0.59	3.6	0.98	1.9	0.3	1.9	0.29	1.6	0.29
BJ-12	J1409-1.6a	1.9	1.6	0.23	4.5	2440	239	2.1	135	7.78	3.9	3.9	5570	3830	13	62	22	23	30	1.3	0.32	0.58	4.8	100	11	12	0.43	0.01	0.16	0.12	0.04	0.3	36	3.9	8.2	1.5	7.2	1.8	0.44	1.8	0.31	2	0.54	1	0.16	1	0.15	0.2	0.03
BJ-38	J1409-2.6	2.6	5.5	0.36	15	9630	563	3.5	573	22.7	14	14	6490	7300	20	110	32	33	30	6.4	0.57	0.76	15	88	13	39	1.9	0.3	0.22	0.42	0.07	1	210	8.9	15	2.5	11	2.6	0.62	2.5	0.43	2.6	0.69	1.4	0.21	1.4	0.22	0.71	0.13
BJ-30	J1409-3.6	3.6	0.75	0.21	5.4	4360	358	1.9	309	17.3	7	6.8	6650	2980	22	80	150	160	22	2.4	0.29	0.42	3.8	93	9.5	15	0.95	1.5	0.19	0.19	0.05	0.2	68	7	11	1.9	8.2	1.6	0.34	1.6	0.25	1.6	0.44	0.86	0.13	0.86	0.14	0.23	0.06
BJ-34	J1409-4.6	4.6	1.4	0.17	3.7	2520	232	2	137	35.2	4.9	4.7	5900	1230	20	62	7.8	8.5	27	37	0.15	0.45	1.7	110	8.1	12	0.39	0.2	0.2	0.1	0.07	0.2	1400	3.9	6.7	1.2	5.4	1.1	0.3	1.1	0.18	1.2	0.35	0.7	0.11	0.7	0.11	0.2	0.03
BJ-22	J1409-6.3	6.3	1	0.18	4.4	4190	474	2.3	263	22.3	7.4	7.4	5230	3360	19	53	4.5	4.9	28	6.2	0.27	0.41	2.6	110	8.8	16	0.76	0.1	0.2	0.15	0.05	0.1	200	3.6	6.4	1.1	5	1.1	0.29	1.2	0.19	1.3	0.35	0.71	0.11	0.67	0.1	0.26	0.05
BJ-37	J1409-7.1a	7.1	1.5	0.19	3.4	2460	272	2	157	20.2	3.9	3.7	6790	2220	20	48	9.9	11	30	38	0.2	0.6	2.4	130	8.4	12	0.47	0.04	0.22	0.11	0.06	0.2	1400	5.4	9.3	1.5	6.2	1.2	0.31	1.2	0.2	1.2	0.36	0.74	0.11	0.76	0.12	0.2	0.03
BJ-24	J1409-7.1b	7.4	9.7	0.84	27	15500	426	6	850	58.9	17	17	4910	20900	15	64	19	20	39	8.1	1.3	13	34	68	11	65	2.2	0.65	0.23	0.6	0.3	5	210	8.4	15	2.2	9	2.1	0.51	2.1	0.36	2.2	0.59	1.2	0.18	1.2	0.19	1.1	0.14
BJ-9	J1409-7.8	7.8	18	1.2	47	23600	540	6.9	1410	65.2	17	17	3590	25100	18	92	12	13	55	11	1.7	34	54	71	13	110	5.2	0.34	0.2	1.1	0.5	8	280	15	26	3.7	15	3.1	0.62	2.7	0.44	2.5	0.71	1.4	0.22	1.5	0.24	2	0.44
BJ-14	J1409-1.6b_A	1.6	21	0.85	33	19700	626	6.7	1150	73.7	16	15	5740	18600	18	150	170	180	44	12	1.2	10	37	74	18	88	3.9	1.5	0.2	0.84	0.4	3	360	13	25	3.9	17	3.9	0.79	3.5	0.59	3.6	1	2	0.3	1.9	0.29	1.6	0.29
BJ-15	J1409-1.6b_Dup	1.6	20	0.91	32	20100	642	7	1140	75	16	16	5700	18900	17	150	170	180	44	12	1.2	11	36	74	18	88	3.9	1.8	0.21	0.82	0.4	2	350	13	25	3.9	17	3.8	0.78	3.5	0.58	3.5	0.96	1.9	0.29	1.9	0.28	1.6	0.28
BJ-23	J1409-1.6b_decarb	1.6	63	2.1	130	67300	6.42	12	4450	109	52	51	28.6	3390	1.8	130	1.4	2.5	30	37	2.1	0.93	120	3.5	11	260	15	0.31	0.05	2.9	0.3	8	1100	0.48	2.3	0.15	0.77	0.45	0.15	0.73	0.2	1.7	0.58	1.4	0.27	2	0.33	4.7	1.2
[truncated: 8 more columns]
