# Supplementary material for: Marine oxygen production and open water supported an active nitrogen cycle during the Marinoan Snowball Earth
Source: Nat Commun. 2017 Nov 6;8:1316. doi: 10.1038/s41467-017-01453-z (PMC5673069; doi:10.1038/s41467-017-01453-z)
Supplement: Supplementary file 6 — Supplementary Data 3 [file 41467_2017_1453_MOESM6_ESM.xlsx]

## Sheet: LA_ICPMS_data
LA-ICPMS Data from three sections. Major elements (Na, Mg, Al, Si, P, K, Ca, Mn, and Fe) listed here as weight % oxide. All others in ppm by mass.
column two characterizes laser spot as either clay, carbonate, or quartz.
Sample	Carb/Clay/Qtz	23Na (wt% O)	25Mg (wt% O)	27Al(wt% O)	29Si(wt% O)	31P(wt% O)	39K(wt% O)	43Ca(wt% O)	45Sc	47Ti	51V	53Cr	55Mn(wt% O)	57Fe(wt% O)	85Rb	88Sr	90Zr	95Mo	138Ba	139La	140Ce	151Eu	165Ho	175Lu	238U	Oxide_sum
J1408-5.1 4-1	Clay	0.17	11.9	6.9	15.5	0.8	2.6	59.3	6.4	0.33	102	52	0.02	3.5	65	972	89.7	0.11	607	17	35	1.53	0.78	0.28	4.9	100.6
J1408-5.1 4-2	Clay	0.69	30.9	1.7	8.1	0.1	0.4	51.5	3.5	0.03	28	15	0.03	7.8	24	465	15.5	0.27	101	6.9	15	0.96	0.28	0.03	1.2	101.2
J1408-5.1 4-3	Clay	0.08	17.5	4.7	21.1	0.1	3.6	43.9	5.6	0.21	123	47	0.02	4.6	49	693	44.4	0.32	418	12.5	24	0.77	0.5	0.19	4.5	95.5
J1408-5.1 5-2	Clay	0.39	13.3	6	26.2	0.3	2.2	56.1	6	0.32	126	72	0.02	4	56	754	60.5	0.14	518	10.2	23	1.23	0.54	0.16	3.2	108.6
J1408-5.1 5-3	Clay	0.51	8.9	7	25.9	0.3	2.7	57.9	7.3	0.46	105	77	0.01	2.9	72	1040	248	0.19	583	15.4	32	1.79	1.2	0.45	10	106.1
J1408-5.1 5-4	Clay	0.12	18.3	5.4	16.6	0.2	2	53.4	5.6	0.53	84	59	0.02	5.2	52	678	68.1	0.23	492	9.8	20	1.02	0.48	0.21	4.3	101.3
J1408-5.1 3-4	Clay	0.05	15.9	1.9	4.5	0.1	0.7	73.9	4.4	0.08	27	21	0.02	4.3	23	1150	720	0.17	171	12.9	27	1.14	0.52	0.27	1.1	101.2
J1408-10.2 1-1	Clay	0.36	23.2	9.7	28.7	0.4	4	30	8.5	0.68	107	105	0.02	3.5	110	463	130	1.27	485	4	12	0.67	0.52	0.16	6	99.9
J1408-10.2 1-2	Carb	0.08	2	1.2	3.3	0.1	0.6	93.3	3.3	0.03	20	15	0.01	0.8	17	1530	6.1	0.22	82	16.5	35	0.86	0.61	0.23	1	101.3
J1408-10.2 1-3	Qtz	0.04	0.3	0	99	0	0	0	5.4		1	6		0	0	0	0.2	0.16	1	0.1	0					99.5
J1408-10.2 1-4	Clay	0.09	25.1	5	16.2	0.2	2.4	48.1	5.2	0.26	49	56	0.02	3.7	68	747	41.8	0.34	288	6.8	19	0.61	0.42	0.14	2.3	100.7
J1408-10.2 1-5	Carb	0.12	1.2	0.1	1.5	0.1	0.1	98.2	1.2		3	1	0.01	0.2	0	4520	0.5		19	6.9	17	0.32	0.26	0.07	0.3	101.4
J1408-10.2 2-1	Clay	0.12	19.7	2.6	8	0.4	1.8	67.8	2.9	0.17	33	19	0.01	0.8	49	1400	53.6	6.16	156	6.2	16	0.59	0.38	0.16	3.6	101.1
J1408-10.2 2-2	Carb	0.5	0.8	0.1	8.1	0.1	0.1	91.4	0.7	0.01	2	8		0.4	3	1680	0.6	0.48	25	3.6	7	0.16	0.06	0.03	0.1	101.2
J1408-10.2 2-3	Clay	0.83	0.2	15.6	63.8	0.1	15.9	2.8	2.3		2	3		0.2	320	124	0.3	0.11	358	0.4	1	0	0.01	0.01	0.1	99.4
J1408-10.2 2-4	Clay	0.11	29.1	6.9	20.7	1.3	3.7	37	3.6	0.59	85	59	0.02	1.6	92	650	76.6	0.33	534	3	9	0.49	0.29	0.11	4.2	100.4
J1408-10.2 2-5	Carb	0.14	2.1	0.1	15.3	0	0	83.2	1.5	0.02	3	4	0.01	0.2	4	2420	2.1	0.07	105	5.5	10	0.33	0.17	0.07	0.6	101.1
J1408-10.2 3-1	Carb	0.08	0.3	0	1.4	0.1	0	99.5	0.4		1	0		0.1	0	1850	0.1		7	3.3	5	0.02	0.01	0	0.1	101.4
J1408-10.2 3-2	Carb	0.07	1.1	0.6	2.5	0.1	0.5	96.2	2.2		6		0.01	0.3	19	2560	3.1	5.59	108	5.3	10	0.53	0.52	0.21	0.8	101.4
J1408-10.2 4-1	Qtz	0.66	0.8	0.1	96.1	0	0	1.8	3.5		2			0.1	0	31			8	0	1					99.5
J1408-10.2 4-2	Carb	0.1	2	0.2	3.8	0	0.2	94.6	4		2	5	0.01	0.4	3	1940	1.2		62	3.6	8	0.24	1.03	0.23	0.2	101.3
J1408-10.2 4-3	Carb	0.14	0.5	0	5.4	0.1	0	95	4.6		1	3	0.01	0.2	1	4480	2.7		13	11.5	30	1.92	1.57	0.49	0.2	101.3
J1408-10.2 4-4	Clay	0.28	30.1	1.3	7.4	0.1	0.6	55.4	4.3	0.08	34	19	0.02	6.1	15	972	18.9	0.11	90	6.3	19	0.98	0.36	0.05	1	101.2
J1408-10.2 4-5	Clay	0.08	1.4	27.4	47.5	0.1	1.6	21.5	4.1	0.09	78	57		0.4	45	316	12.9	0.06	153	3.6	6	0.08	0.1	0.01	0.3	100
J1408-10.2 4-6	Clay	0.67	20.4	1.9	9.4	0.1	0.6	66.4	4.5	0.32	20	19	0.02	1.5	16	1300	58.4	0.08	89	7.4	15	0.47	0.55	0.19	1.6	100.9
J1409-1.6 1-1	Qtz	0.04	0.2	0	99.1	0		0	3.4		1	1		0	0	1	0	0.17	0	0.1	0			0.01		99.5
J1409-1.6 1-2	Carb	0.16	37.7	0.1	1.3	0.1	0	62.1	1.2		1	6		0.1	4	391	0.5	0.13	22	5.7	11	0.55	0.5	0.23	2.3	101.6
J1409-1.6 1-3	Clay	0.11	36.2	1.2	3.7	0.1	0.5	57.6	6.1	0.02	11	10	0.11	2	9	213	23.7	0.03	63	4.9	11	1.01	1	0.39	0.7	101.5
J1409-1.6 2-1	Carb	0.06	40.9	0	1.4	0.1	0	58.9	0.5		0	1	0.07	0.1	0	112	0.6	0.83	7	4.7	9	0.51	0.36	0.19	0.3	101.6
J1409-1.6 2-2	Carb	0.21	44.4	0.1	1.4	0	0	55.5	0.3		0	2		0.1	0	226	0.5	0.35	11	0.7	2	0.1	0.06	0.01	0.4	101.6
J1409-1.6 2-3	Clay	0.48	35.6	2.6	19.8	0.1	2.2	38.9	5.7	0.17	22	42	0.1	1.1	51	130	42.7		264	4.9	23	0.66	1.1	0.35	3.9	100.9
J1409-1.6 3-1	Qtz	0.03	0.1	0	99	0	0	0.1	4.2		2			0.1	0	2	3.9		2	0	0			0	1.6	99.5
J1409-1.6 3-2	Carb	0.1	41.7	0	1.8	0.1	0.1	57.5	3.8		0		0.13	0.1	0	179	0.3		3	8	20	0.89	0.84	0.34	0.1	101.6
J1409-1.6 3-3	Clay	0.46	42.8	0	1.9	0.1	0	55.6	4.9		12	4	0.11	0.7	0	189	1.1		11	7.2	16	1.53	0.88	0.32	0.2	101.6
J1409-1.6 4-1	Qtz??	0.15	9.2	0.1	77.4	0	0.1	12.6	5.1		0	3	0.02	0.4	1	48	0.5	0.79	47	1.2	4	0.16	0.16	0.04		99.9
J1409-1.6 4-2	Clay	0.34	36.7	1.8	11.4	0.2	1.3	47.2	5.7	0.06	32	23	0.09	2	29	137	24.5		129	8	16	1.38	1.3	0.4	3.5	101.2
J1409-1.6 4-3	Clay	0.13	29.8	4.1	20.8	0.1	1.8	42.1	8.8	0.16	41	22	0.09	1.9	48	163	83.8	0.39	248	5.4	14	1.2	1.4	0.48	2.1	100.8
J1409-1.6 4-4	Oxide	0.54	10	1.8	43.7	0.3	1	13	4.2	2.41	245	19	0.03	27	15	49	44.4	13.9	119	5.9	18	0.9	0.94	0.5	2.5	97.4
J1409-1.6 5-1	Clay	0.11	26.8	7.7	28.3	0.1	3.2	32.4	14	0.53	75	46	0.06	1.6	94	106	78.8	0.33	422	3.6	9	0.7	1	0.4	120	100.2
J1409-1.6 5-2	Clay	0.12	24	4.5	34.5	0.3	2.8	32.1	11	0.43	97	54	0.08	1.9	54	120	62.5		332	5.8	18	1.77	1.14	0.32	1.5	100.3
J1409-1.6 5-3	Clay	0.34	14.4	12.4	50	0	2.1	18.4	8.2	0.1	119	19	0.06	2.4	65	69	44	0.89	264	1.9	6	0.52	0.62	0.22	0.9	100.1
J1409-1.6 6-1	Carb	0.06	39	0.6	12.3	0.1	0.1	47.9	4.9		8	3	0.07	1.2	3	137	2.4		29	4	8	0.49	0.65	0.17	0.4	101.3
J1409-1.6 6-2	Carb	0.5	38.3	0.8	5	0	0.4	54.3	8.6	0.03	15	7	0.11	2	10	202	7.1	1.39	95	4.9	13	1.09	1.3	0.3	0.5	101.4
J1413-24.8 2-1	Qtz	0.04	0	0.1	98.5	0	0	0.6	3.7	0.04	2	3		0.1	1	9	0.3	0.36	6	0.2	1	0.02	0.01		0.4	99.4
J1413-24.8 2-2redo	Qtz	0.15	0	0.2	96.4	0	0.2	2.4	3.8		1	18		0.1	10	3	0.6		3		2		0.01		0.1	99.5
J1413-24.8 2-3	Qtz	0.41	0	0	97.8	0	0	0.7	3.8	0.01	1	6		0.4	1	17	0.3		3	0.1	1				0.2	99.5
J1413-24.8 2-4	Clay	2.46	7.3	12.8	42.2	0.1	3.3	17	19	1.23	136	128		13.5	110	104	127	3.29	495	28.4	75	1.27	1	0.44	6.3	98.7
J1413-24.8 3-1	Qtz	0.44	0	0.1	98.3	0.1	0	0.4	5.8		2	6		0.1	2	1	0.2	0.19	2	0.1	0			0.01	0.1	99.5
J1413-24.8 4-1	Qtz	0.05	0	0	99.1	0	0	0.2	3.5	0.01	1	4		0	1	1	0.1		3	0.5	0	0.01			0	99.5
J1413-24.8 6-1	Clay	0.11	0.6	2.4	82.7		1	9.7	14	0.04	32	41		3.2	33	59	13.9	2.03	108	9.8	8	1.18	0.08	0.29	1.2	99.6
J1413-24.8 6-2	Clay	0.75	22.9	2.2	6.1	0.1	1.7	49.7	5.1	0.07	24	12	0.01	17	25	210	47.3	2.46	79	52.5	92	2.26	0.65	0.23	4.9	100.9
J1413-24.8 6-3	Clay	0.09	17.1	2.4	11	0.1	0.1	43.5	9.6	0.04	91	30	0.01	26	10	161	85.3	4.2	33	47.7	101	2.66	1.2	0.54	6.9	100.7
