# Supplementary material for: Marine oxygen production and open water supported an active nitrogen cycle during the Marinoan Snowball Earth
Source: Nat Commun. 2017 Nov 6;8:1316. doi: 10.1038/s41467-017-01453-z (PMC5673069; doi:10.1038/s41467-017-01453-z)
Supplement: Supplementary file 7 — Supplementary Data 4 [file 41467_2017_1453_MOESM7_ESM.xlsx]

## Sheet: Fe_speciation
Sample	Strat height	FeT	FeCarb	FeOx	FeMag	FePy
J1413-45.5	45.5	5.223	0.112	0.914	0.19	0.003
J1413-40.8	40.8	4.485	0.117	0.712	0.11	0.004
J1413-34.8	34.8	4.322	0.092	0.631	0.04	0.005
J1413-29.3	29.3	3.247	0.628	0.823	0.04	0.006
J1413-24.8	24.8	2.571	0.256	0.928	0.12	0.003
J1413-18.7	18.7	4.218	0.377	0.734	0.06	0.003
J1413-13.1	13.1	3.513	0.439	1.078	0.13	0.005
J1413-9.0	9	2.167	0.705	0.78	0.03	0.003
J1409-7.8	7.8	2.362	0.142	1.055	0.08	0.004
J1409-7.1b	7.1	1.888	0.228	0.805	0.08	0.006
J1409-7.1a	7.1	0.219	0.185	0.023	0	0.006
J1409-6.3	6.3	0.351	0.332	0.017	0.001	0.002
J1409-4.6	4.6	0.101	0.096	0.008	0	0.003
J1409-3.6	3.6	0.311	0.272	0.01	0.01	0.004
J1409-2.6	2.6	0.748	0.662	0.084	0.01	0.004
J1409-1.6b	1.6	1.784	0.549	0.925	0.03	0.003
J1409-1.6a	1.6	0.393	0.377	0.034	0.001	0.003
J1409-0.6	0.6	3.523	0.428	1.968	0.07	0.004
J1409-0.1	0.1	1.2	0.396	0.69	0.03	0.004
J1408-20.4	20.4	0.386	0.208	0.088	0.002	0.003
J1408-17.7	17.7	0.159	0.061	0.02	0	0.003
J1408-15.2	15.2	0.363	0.189	0.127	0.01	0.002
J1408-14.5	14.5	0.131	0.053	0.036	0	0.003
J1408-13.6	13.6	0.16	0.114	0.036	0.003	0.003
J1408-12.4	12.4	0.758	0.322	0.37	0.003	0.004
J1408-10.2d	10.2	0.378	0.117	0.011	0	0.005
J1408-10.2c	10.2	2.001	0.953	0.048	0.02	0.004
J1408-10.2b	10.2	1.183	0.489	0.03	0.001	0
J1408-10.2a	10.2	0.937	0.44	0.03	0	0.01
J1408-9.1	9.1	1.057	0.502	0.016	0.03	0.004
J1408-8.4	8.4	1.094	0.483	0.03	0.02	0.003
J1408-5.1	5.1	1.422	0.599	0.092	0.01	0.004
